# Supplementary material for: Effects of cyclone-generated disturbance on a tropical reef foraminifera assemblage
Source: Sci Rep. 2016 Apr 29;6:24846. doi: 10.1038/srep24846 (PMC4850380; doi:10.1038/srep24846)
Supplement: Supplementary Table 1 [file srep24846-s2.xls]

## Sheet: Table 1
	2008																			2009																		2010
Species	H1	H2	H3	H4	H5	H6	H7	H8	H9	H10	H11	H12	H13	H14	H15	H16	H17	H18	CH	H1	H2	H3	H4	H5	H6	H7	H8	H9	H10	H11	H12	H13	H14	H15	H16	H17	H18	H1	H2	H3	H4	H5	H6	H7	H8	H9	H10	H11	H12
Abditodentrix rhomboidalis	0	0	0	0	0	0	0	0	0	0	0	1	0	0	0	1	0	0	0	0	0	0	0	0	0	0	0	0	0	0	0	0	0	0	0	0	0	0	0	0	0	0	0	0	0	0	0	0	0
Acervulina mabahethi	2	1	1	2	5	3	0	3	0	0	0	1	3	2	1	0	0	1	0	0	0	0	0	2	0	0	0	0	0	0	0	0	0	0	0	0	2	0	0	0	0	0	0	0	0	0	0	0	0
Adelosina sp. cf. A. pulchella	0	0	0	0	0	0	0	0	0	0	0	0	0	0	0	0	0	0	0	0	0	0	0	0	0	0	0	0	0	0	0	0	0	0	0	0	0	0	0	0	1	0	0	0	0	0	0	0	0
Alveolinella quoyi	0	0	0	0	0	0	0	0	0	0	0	0	0	0	0	0	0	0	17	0	0	0	0	0	0	0	0	0	0	0	0	0	0	0	0	0	0	0	0	0	0	0	0	0	0	0	0	0	0
Amphistegina lessonii	1	0	0	0	3	4	2	6	2	4	0	0	0	1	0	4	2	5	67	0	0	4	2	3	1	2	2	3	1	0	0	0	2	1	0	2	6	0	0	2	2	0	1	2	2	2	1	0	0
Amphistegina lobifera	5	0	1	8	6	5	1	2	4	5	6	5	0	1	1	8	10	17	20	0	0	0	5	2	1	1	1	7	2	3	0	3	0	0	5	30	40	0	1	2	1	2	2	1	0	3	9	0	3
Amphistegina radiata	0	0	0	2	0	3	1	1	0	1	0	0	0	0	0	1	1	3	29	0	0	1	0	1	0	1	2	0	0	0	0	0	0	0	0	2	3	0	0	0	0	0	0	2	0	0	2	0	0
Assalina ammonoides	0	0	0	0	0	0	0	0	0	0	0	0	0	0	0	0	0	0	40	0	0	0	0	0	0	0	0	0	0	0	0	0	0	0	0	0	0	0	0	0	0	0	0	0	0	0	0	0	0
Baculogypsina sphaerulata	34	43	39	73	21	17	15	11	15	14	32	25	17	26	37	79	160	246	0	18	21	19	65	12	7	4	14	12	22	40	30	29	45	38	111	270	211	33	25	24	35	8	7	7	16	14	22	54	34
Bdelloidina sp. cf. B. aggregata	0	0	0	0	1	0	0	0	0	0	0	0	0	0	0	0	0	0	0	0	0	0	0	0	0	0	0	0	0	0	0	0	0	0	0	0	0	0	0	0	0	0	0	0	0	0	0	0	0
Bolivina variabilis	0	0	0	0	0	0	0	0	0	0	0	0	0	0	0	0	0	0	2	0	0	0	0	0	0	0	0	0	0	0	0	0	0	0	0	0	0	0	0	0	0	0	0	0	1	0	0	0	0
Calcarina hispida	257	259	334	283	267	273	353	222	343	303	333	318	332	328	351	238	200	80	20	324	344	351	295	305	315	334	318	330	328	322	350	330	339	343	243	75	31	298	280	332	285	312	298	326	325	309	343	311	312
Calcarina mayori	5	6	3	0	3	0	2	0	0	0	1	0	0	0	0	2	0	0	0	0	1	1	0	1	0	0	0	0	0	2	0	0	3	0	0	0	0	0	0	0	0	0	0	1	0	0	0	4	0
Cibicioides sp. cf. C. basilanensis	0	0	0	0	0	2	1	2	0	0	0	1	0	1	0	2	1	0	5	0	0	0	0	0	0	0	1	0	0	0	0	0	0	0	0	0	1	0	0	0	0	0	1	0	0	1	0	0	0
Conicospirillinoides sp. 1	0	0	0	0	0	0	0	0	0	0	0	0	0	0	0	0	0	0	0	0	0	0	0	0	0	0	0	0	0	0	0	0	0	0	0	0	0	0	0	0	0	0	0	0	0	0	0	0	0
Cornuspira planorbis	0	0	0	0	0	0	0	0	0	0	0	0	0	0	0	0	0	0	0	0	0	0	0	0	0	0	0	0	0	0	0	0	0	0	0	0	0	0	0	0	0	0	0	0	0	0	0	0	0
Cymbaloporella tabellaeformis	2	0	0	1	4	2	1	3	1	0	0	0	2	1	0	3	1	1	0	1	0	0	0	0	0	1	0	0	0	1	0	0	0	1	1	0	0	0	2	0	0	0	1	0	0	0	0	0	0
Cymbaloporella sp. 1	0	0	0	0	0	0	0	0	0	0	0	0	0	0	0	0	0	0	0	0	0	0	0	0	0	0	0	0	0	0	0	0	0	0	0	0	0	0	0	0	0	0	0	0	0	0	0	0	0
Cymbaloporetta bradyi	5	7	1	2	5	3	0	10	3	3	0	1	5	2	1	3	3	0	1	2	0	1	1	4	2	2	3	1	2	2	1	0	0	0	4	1	1	3	3	0	0	3	4	2	3	2	0	0	3
Cymbaloporetta sp. 1	0	0	0	0	0	0	0	0	0	0	0	0	0	0	0	0	0	0	0	0	0	0	0	0	0	0	0	0	0	0	0	0	0	0	0	0	0	0	0	0	0	0	0	0	0	0	0	0	1
Discorbinella minuta	0	2	0	1	1	2	0	2	0	0	0	0	0	1	0	1	0	0	0	2	0	0	1	0	0	0	0	0	0	2	0	0	2	1	0	0	0	1	3	0	2	1	0	0	0	0	0	0	0
Discorbinella sp. 1	0	0	0	0	0	0	0	0	0	0	0	0	0	0	0	0	0	0	0	2	0	0	0	0	0	0	0	0	0	1	0	0	2	0	0	0	0	0	0	0	0	0	0	0	0	0	0	0	0
Discorbinita pustulata	0	0	0	0	0	0	0	0	0	0	0	0	0	0	0	0	0	0	0	0	0	0	0	0	0	0	0	0	0	0	0	0	0	0	0	0	0	0	0	0	0	0	0	0	0	0	0	0	0
Discorbinoides minogasaformis	0	0	0	0	0	0	0	0	0	0	0	0	0	0	0	0	0	0	0	0	0	0	0	0	0	0	0	0	0	0	1	0	0	0	0	0	0	0	0	0	0	0	0	0	0	0	0	0	0
Eggerella sp. cf. E. subconica	0	0	0	0	0	0	0	0	0	0	0	0	0	0	0	0	0	0	2	0	0	0	0	0	0	0	0	0	0	0	0	0	0	0	0	0	0	0	0	0	0	0	0	0	0	0	0	0	0
Elphidium advenum	2	2	0	0	0	0	0	1	0	0	0	1	1	0	0	2	0	0	0	0	0	0	0	0	0	0	0	0	1	0	0	0	0	0	0	0	0	4	1	0	1	0	1	0	0	0	0	0	1
Elphidium craticulatum	1	1	0	1	6	2	0	0	0	0	0	0	1	1	1	1	3	1	5	0	8	3	0	3	0	2	1	5	4	1	4	1	0	0	0	1	9	0	0	6	3	1	4	6	2	1	4	2	1
Elphidium excavatum clavatum	0	0	0	0	0	0	0	0	0	0	0	0	0	0	0	0	0	0	1	2	0	0	0	0	0	0	0	0	0	0	0	2	0	0	1	0	0	0	0	0	0	0	0	0	0	0	0	1	0
Elphidium macellum	0	0	0	0	0	0	0	2	4	3	2	0	0	1	0	0	0	0	6	0	0	0	0	1	0	0	1	0	0	0	0	0	0	0	1	0	0	0	0	0	1	0	0	0	0	0	0	0	0
Elphidium milletti	0	0	0	0	0	0	0	0	0	0	0	0	0	0	0	0	0	0	0	0	0	0	0	0	0	0	0	0	0	0	0	0	0	0	1	0	0	0	0	0	0	0	0	0	0	0	0	0	0
Epistomaroides polystomelloides	1	0	0	0	0	0	0	0	0	0	0	0	0	0	0	0	0	0	1	0	0	0	0	0	0	0	0	0	0	0	0	0	0	0	0	0	0	0	0	0	0	0	0	0	0	0	0	0	0
Epistomaroides punctatus	1	4	1	4	5	5	0	9	2	3	0	1	0	3	0	3	0	1	2	1	2	0	0	3	5	1	5	1	4	2	1	0	0	0	0	0	0	2	0	0	2	1	2	6	5	7	0	1	1
Eponides sp. cf. E. repandus	0	0	0	0	1	0	0	0	0	0	0	0	0	0	0	0	0	0	6	0	0	0	0	1	0	0	0	0	0	0	0	0	0	0	0	0	0	0	0	0	0	1	0	0	0	2	0	0	0
Fijiella simplex	0	0	0	0	0	0	0	0	0	0	0	0	0	0	0	0	0	0	0	0	0	0	0	0	0	0	0	0	0	0	0	0	0	0	0	0	0	0	0	0	0	0	0	0	0	0	0	0	0
Glandulina sp. cf. G. laevigata	0	0	0	0	0	0	0	0	0	0	0	0	0	0	0	0	0	0	2	0	0	0	0	0	0	0	0	0	0	0	0	0	0	0	0	0	0	0	0	0	0	0	0	0	0	0	0	0	0
Guttulina sp. cf. G. bartschi	0	0	0	0	0	0	0	0	0	0	0	0	0	0	0	0	0	0	1	0	0	0	0	0	0	0	0	0	0	0	0	0	0	0	0	0	0	0	0	0	0	0	0	0	0	0	0	0	0
Haddonia torresiensis	2	0	1	0	2	2	0	0	0	0	0	1	0	0	0	0	0	0	1	0	0	0	0	1	0	1	0	0	0	0	0	0	0	0	0	0	1	0	0	0	0	0	0	0	0	0	0	0	0
Hauerina earlandi	0	0	0	0	0	0	0	0	0	0	0	0	0	0	0	0	0	0	0	0	0	0	0	0	0	0	0	0	0	0	0	0	0	1	0	0	0	0	0	0	0	0	0	0	0	0	0	0	0
Hauerina pacifica	0	0	1	2	11	5	4	24	2	2	0	3	2	3	0	5	0	0	0	0	0	0	0	1	0	0	2	0	3	0	0	0	0	1	0	0	0	0	0	1	0	0	0	0	0	0	0	0	0
Haynesina depressula	0	0	0	0	0	0	0	0	0	0	0	0	0	0	0	0	0	0	1	0	0	0	0	0	0	0	0	0	0	0	0	0	0	0	0	0	0	0	0	0	0	0	0	0	0	0	0	0	0
Heterostegina depressa	0	0	0	0	0	0	0	0	0	0	0	0	0	0	0	0	1	2	44	0	0	0	0	0	0	0	0	1	0	0	0	0	0	0	3	0	6	0	0	0	1	0	0	0	0	0	0	0	0
Homeotrema rubra	4	1	2	1	2	3	0	3	0	1	0	0	2	1	0	1	1	0	0	0	0	0	1	0	0	0	0	0	0	0	0	0	0	0	0	0	0	0	0	0	0	0	0	0	0	0	0	0	0
Lachlanella corrugata	0	0	0	0	0	0	0	0	0	0	0	0	0	0	0	0	0	0	0	0	0	0	0	0	0	0	0	0	0	0	0	0	0	0	0	0	0	0	0	0	0	0	0	0	0	0	0	0	0
Marginopora vertebralis	6	5	3	2	11	3	6	8	1	5	20	6	7	10	4	11	8	31	1	1	4	4	4	13	30	17	7	7	9	3	4	9	3	3	8	11	16	6	4	10	12	16	22	12	14	13	8	4	7
Miliolinella subrotunda	1	3	0	1	1	0	0	0	0	1	0	0	0	0	0	0	0	0	2	0	0	0	0	0	0	0	1	0	0	1	0	0	0	0	0	0	0	0	0	0	0	0	0	0	0	0	0	0	0
Miliolinella sp. 1	0	0	0	0	0	0	0	0	0	0	0	0	0	0	0	0	0	0	0	1	0	0	0	0	0	0	0	0	0	0	0	0	0	0	1	0	0	2	0	0	2	0	0	0	0	0	0	0	0
Miliolinella sp. 2	0	0	0	0	0	0	0	0	0	0	0	0	0	0	0	0	0	0	0	0	0	0	0	0	0	0	0	0	0	0	0	0	0	0	0	0	0	0	0	0	0	0	0	0	0	0	0	0	0
Miliolinella sp. 3	0	0	0	0	0	0	0	0	0	0	0	0	0	0	0	0	0	0	0	0	0	0	0	0	0	0	0	0	0	1	0	0	0	0	0	0	0	0	0	0	2	0	0	0	0	0	0	0	0
Millettiana milletti	0	10	0	0	1	4	2	7	2	5	0	1	0	1	0	2	0	0	2	6	4	0	7	2	1	1	1	4	0	2	0	0	0	0	1	1	2	1	4	0	4	2	1	0	0	1	0	2	1
Monalysidium acicularis	1	0	0	0	0	1	0	1	0	0	0	0	0	0	0	0	0	0	0	0	0	0	0	0	0	0	0	0	0	1	0	0	0	0	0	0	0	0	0	0	0	0	0	0	1	0	0	0	0
Neorotalia calcar	2	5	1	4	5	5	0	13	4	11	0	10	4	3	0	6	3	0	0	8	6	0	6	8	8	3	5	4	4	2	0	6	2	1	2	1	8	5	6	6	3	11	12	5	3	6	2	2	10
Nubeculina advena	0	0	0	0	0	0	0	0	0	0	0	0	0	0	0	1	0	0	7	0	0	0	0	0	0	0	0	0	0	0	0	0	0	0	0	0	0	0	0	0	0	0	0	0	0	0	0	0	0
Olgia pacifica	0	0	0	0	0	0	0	0	0	0	0	0	0	0	0	0	0	0	2	0	0	0	0	0	0	0	0	0	0	0	0	0	0	0	0	0	0	0	0	0	0	0	0	0	0	0	0	0	0
Orbitina parri	0	0	0	0	0	0	0	0	0	0	0	0	0	0	0	0	0	0	0	0	0	0	0	0	0	0	0	0	0	0	0	0	0	0	0	0	0	0	0	0	0	0	0	0	0	0	0	0	0
Parasorites sp. 1	0	1	0	0	0	0	0	0	0	0	0	1	0	0	0	0	0	0	0	0	0	0	0	0	0	0	1	0	0	0	0	0	0	0	0	0	0	0	1	0	0	0	0	0	0	0	0	0	0
Peneroplis pertusus	6	6	3	3	4	12	0	14	4	4	0	3	3	3	0	5	3	5	1	2	0	1	4	14	8	10	11	3	6	1	0	4	0	0	0	0	51	6	2	3	10	18	13	7	4	7	3	2	2
Pseudohauerina involuta	0	0	0	0	0	0	0	0	0	0	0	0	0	0	0	0	0	0	0	0	0	0	0	1	0	1	0	0	0	0	0	1	0	0	0	0	0	0	0	0	0	0	0	0	0	0	0	0	0
Pseudomassilina australis	0	0	0	0	0	0	0	0	0	0	0	1	0	0	0	0	0	0	0	0	0	0	0	0	0	0	0	0	0	0	0	0	0	0	0	0	0	0	0	0	0	0	0	0	0	0	0	0	0
Pseudomassilina macilenta	0	0	0	0	0	0	0	0	0	0	0	0	0	0	0	0	0	0	0	0	0	0	0	0	0	0	1	0	0	0	0	0	0	0	0	0	0	0	0	0	0	0	0	0	0	0	0	0	0
Ptychomiliola? sp. 1	0	0	0	0	0	0	0	0	0	0	0	0	0	0	0	0	0	0	0	0	0	0	0	0	0	0	0	0	0	0	0	0	0	0	0	0	0	0	0	0	0	0	0	0	0	0	0	0	0
Pyrgo sp. cf. P. rasheedi	0	0	0	0	0	0	0	0	0	0	0	0	0	0	0	0	0	0	0	0	0	0	0	0	0	0	1	0	0	0	0	0	0	0	0	0	0	0	0	0	0	0	0	0	0	0	0	0	0
Pyrgo sarsi	0	0	0	0	0	0	0	0	0	0	0	0	0	0	0	0	0	0	0	0	0	0	0	0	0	0	0	0	0	0	0	0	0	0	0	0	1	0	0	0	0	0	0	0	0	0	0	0	0
Pyrgo striolata	0	0	0	0	0	0	0	0	0	0	0	0	0	0	0	0	0	0	0	0	0	0	0	0	0	0	0	0	0	0	0	0	0	0	1	0	0	0	0	0	0	0	0	0	0	0	0	0	0
Pyrgo sp. 1	0	0	0	0	0	0	0	0	0	0	0	0	0	0	0	0	0	0	1	0	0	0	0	0	0	0	0	0	0	0	0	0	0	0	0	0	0	0	0	0	0	0	0	0	0	0	0	0	0
Pyrgo sp. 3	0	0	0	0	0	0	0	0	0	0	0	0	0	0	0	0	0	0	1	0	0	0	0	0	0	0	0	0	0	0	0	0	0	0	0	0	0	0	0	0	0	0	0	0	0	0	0	0	0
Quinqueloculina sp. cf. Q. agglutinans	5	3	1	0	0	0	0	0	0	0	0	1	0	0	0	2	0	0	2	0	0	0	0	1	1	0	0	0	0	1	1	1	0	0	0	0	0	1	0	0	4	0	1	0	2	2	0	0	2
Quinqueloculina bosciana	0	1	1	1	1	0	0	0	0	1	0	0	1	0	0	3	0	0	0	2	0	0	0	0	1	1	0	1	0	0	0	0	0	1	3	1	0	4	0	3	3	0	0	6	2	0	0	0	1
Quinqueloculina carinatastriata	0	0	0	0	0	0	0	2	1	0	0	0	2	1	0	1	0	0	2	0	0	0	0	0	0	2	1	0	0	0	0	2	1	2	2	0	0	3	6	0	1	1	1	0	2	2	1	0	0
Quinqueloculina distorqueata	0	0	0	0	0	0	0	0	0	0	0	0	0	0	0	0	0	0	6	1	0	0	0	0	0	0	0	0	0	0	0	1	0	0	3	0	1	0	0	0	0	0	3	0	2	0	0	0	2
Quinqueloculina haigi	0	0	0	0	0	0	0	0	0	0	0	1	0	0	0	0	0	0	0	0	0	0	0	0	0	0	0	0	0	0	0	0	0	0	0	0	0	0	11	0	0	0	0	0	0	0	0	0	0
Quinqueloculina neostriatula	25	21	1	2	7	6	2	10	4	7	2	1	2	0	1	0	1	0	7	16	6	7	6	8	7	2	6	10	11	8	1	1	0	2	0	0	0	12	11	9	8	8	8	3	3	16	2	10	9
Quinqueloculina parkeri	6	2	0	0	2	9	0	3	0	0	0	0	1	0	0	0	0	0	3	0	0	0	0	1	2	0	0	0	0	1	1	1	0	1	0	0	1	1	0	0	0	0	1	0	2	0	2	1	0
Quinqueloculina sp. cf. Q. patagonica	0	1	1	1	2	0	0	0	0	0	0	1	1	0	0	3	0	0	0	0	0	0	0	0	0	0	1	0	0	0	0	2	0	0	0	0	0	2	7	0	0	0	0	2	1	0	0	0	0
Quinqueloculina pseudoreticulata	0	0	0	0	0	3	0	0	0	3	2	3	0	0	0	0	0	0	3	0	0	0	0	0	0	0	0	0	0	0	0	0	0	0	0	0	0	2	0	0	0	0	0	0	0	0	0	0	0
Quinqueloculina seminula	0	0	0	0	0	0	0	0	0	0	0	0	0	0	0	0	0	0	0	0	0	0	0	2	0	0	1	0	0	0	1	0	0	0	0	0	0	0	2	0	3	0	0	3	0	0	0	4	0
Quinqueloculina subgranulata	1	1	0	0	0	2	0	1	0	0	0	0	0	0	0	0	0	0	0	1	0	0	0	0	0	0	0	0	0	0	0	0	0	0	0	0	0	0	0	0	0	0	0	0	0	0	0	0	0
Quinqueloculina subparkeri	0	0	0	0	0	1	0	0	1	0	0	0	0	1	0	0	0	0	2	0	0	0	0	0	0	0	0	0	0	0	0	0	0	0	0	0	0	0	0	0	0	0	0	0	0	0	0	0	0
Quinqueloculina subpolygona	0	0	0	0	0	0	0	0	0	0	0	0	0	0	0	0	0	0	0	0	0	1	0	0	0	1	4	0	0	0	0	0	1	0	1	0	0	0	0	0	2	0	2	0	0	0	0	0	1
Quinqueloculina sp. cf. Q. sulcata	0	0	0	0	0	0	0	0	0	0	0	0	0	0	0	0	0	0	0	0	0	0	0	0	0	0	0	0	0	0	0	0	0	0	0	0	0	2	4	0	0	0	0	0	0	1	0	0	0
Quinqueloculina transversestriata	2	3	0	0	0	0	0	2	0	3	0	1	2	0	0	0	0	0	0	3	0	1	0	0	0	0	0	0	0	0	0	2	0	0	0	0	0	3	9	0	3	0	1	1	1	0	1	0	1
Quinqueloculina sp. cf. Q. vandiemeniensis	0	0	0	0	0	0	0	0	0	0	0	0	0	0	0	0	0	0	0	0	0	0	0	0	0	0	0	0	0	0	0	0	0	0	0	0	0	0	0	0	0	0	0	0	0	0	0	0	0
Quinqueloculina sp. cf. Q. victoriensis	0	0	0	0	0	0	0	0	0	0	0	0	0	0	0	0	0	0	1	0	0	0	1	0	0	0	0	1	0	0	0	0	0	0	0	0	0	0	1	0	0	0	0	0	0	0	0	0	0
Quinqueloculina baccaerti	0	0	0	0	0	0	0	0	0	0	0	0	0	0	0	0	0	0	2	0	0	0	0	0	0	0	0	0	0	0	0	0	0	0	0	0	0	0	0	0	0	0	0	0	0	0	0	0	0
Quinqueloculina sp. 1	0	0	0	0	0	0	0	0	0	0	0	0	0	0	0	0	0	0	0	0	0	0	0	0	0	0	0	0	0	0	0	0	0	0	0	0	0	0	0	0	0	0	0	0	0	0	0	0	0
Quinqueloculina sp. 2	0	0	0	0	0	0	0	0	0	0	0	0	0	0	0	0	0	0	2	0	0	0	0	0	0	1	1	0	0	0	0	0	0	0	0	0	0	0	0	0	0	1	0	0	0	0	0	0	0
Quinqueloculina sp. 3	1	1	1	0	0	1	1	1	0	1	0	0	1	0	0	0	0	0	2	0	0	0	0	0	0	0	0	0	0	0	0	1	0	0	0	0	0	1	0	0	0	0	0	0	1	0	0	0	0
Quinqueloculina sp. 4	0	0	0	0	0	0	0	0	0	0	0	0	0	0	0	0	0	0	1	0	0	1	0	0	0	0	0	0	0	0	0	0	0	0	0	0	0	1	1	0	1	0	0	0	1	1	0	0	0
Quinqueloculina sp. 5	1	0	0	0	0	0	0	0	0	0	0	0	0	0	0	0	0	0	0	0	0	0	0	0	0	0	0	0	0	0	0	0	0	0	0	0	0	0	0	0	0	2	0	0	0	0	0	0	0
Quinqueloculina sp. 6	1	0	0	0	0	0	0	0	0	0	0	0	0	0	0	0	0	0	0	0	0	0	0	0	0	0	0	0	0	0	0	0	0	0	0	0	0	0	0	0	0	2	0	0	0	0	0	0	0
Rotaliammina chitinosa	0	0	0	0	0	2	0	0	0	0	0	1	0	1	0	0	0	0	1	0	1	0	0	0	0	0	0	0	0	2	1	0	0	0	0	1	1	0	0	0	0	0	0	0	0	0	0	0	0
Rotorbis sp. cf. R. auberii	0	1	0	0	0	0	0	1	0	0	0	0	0	0	0	0	0	0	0	0	0	0	0	0	0	0	0	0	0	0	0	0	0	0	0	0	0	0	0	0	0	0	0	0	0	0	0	0	0
Rudigaudryina minor	0	1	2	3	1	6	4	10	3	2	0	2	3	3	3	3	0	5	2	1	1	1	1	5	1	5	1	0	0	0	0	0	0	1	0	1	2	0	0	1	1	0	0	0	0	1	0	0	0
Siphogenerina raphana	0	0	0	0	0	0	0	0	0	1	1	0	1	0	0	1	0	0	1	0	0	0	0	0	0	0	0	0	0	0	0	0	0	0	0	0	0	0	0	0	0	0	0	0	0	0	0	0	0
Siphogenerina sp. 1	0	0	0	0	0	0	0	0	0	0	0	0	0	0	0	0	0	0	0	0	0	0	0	0	0	0	0	0	0	0	0	0	0	0	0	0	0	0	0	0	0	0	0	0	0	0	0	0	0
Siphoniferoides siphoniferus	0	0	0	1	0	0	1	0	0	0	0	0	0	0	0	0	0	0	8	0	1	0	0	0	0	0	0	0	0	0	0	0	0	0	2	0	1	0	0	0	0	0	0	0	0	0	0	0	0
Sorites orbiculus	7	1	1	0	3	2	1	9	0	8	0	5	2	1	0	0	0	1	0	0	0	1	0	3	7	2	2	3	2	0	0	2	0	0	2	0	3	1	4	1	3	4	2	2	3	3	0	0	3
Spirillina sp. 1	0	0	0	0	0	0	0	0	0	0	0	0	0	0	0	0	0	0	0	0	0	0	0	0	0	0	0	0	0	0	0	0	0	0	0	0	0	0	0	0	0	0	0	0	0	0	0	0	0
Spiroloculina angulata	2	3	0	0	1	1	0	2	1	1	0	0	1	1	0	3	0	0	2	0	0	0	1	0	0	0	0	0	0	0	1	0	0	1	0	0	0	1	2	0	0	0	1	0	0	1	0	0	0
Spiroloculina antillarum	0	0	0	0	0	0	0	0	0	0	0	0	0	0	0	0	0	0	0	0	0	0	0	0	0	0	0	0	0	0	0	0	0	0	0	0	0	0	2	0	0	0	0	0	0	0	0	0	0
Spiroloculina corrugata	4	2	0	0	1	0	0	1	0	1	0	0	1	1	0	0	0	0	1	3	0	0	0	1	0	0	0	0	0	0	0	0	0	0	1	0	0	2	3	0	1	0	3	2	1	0	0	0	0
Spiroloculina sp. cf. S. depressa	2	0	1	1	0	2	0	0	0	0	0	0	0	0	0	0	0	0	0	0	0	0	0	0	0	0	0	0	0	1	0	1	0	0	0	0	0	0	2	0	0	0	0	0	1	0	0	1	1
Spiroloculina foveolata	0	0	0	0	1	0	0	0	0	0	1	0	0	0	0	0	0	0	1	0	0	0	0	0	0	0	0	0	0	0	0	0	0	0	0	0	0	0	0	0	0	2	1	0	0	1	0	0	1
Spiroloculina sp. 1	0	1	0	0	3	0	0	0	0	0	0	0	0	0	0	1	0	0	0	0	0	0	0	0	0	0	0	0	0	0	0	0	0	0	0	0	0	0	0	0	0	0	0	0	0	0	0	0	0
Spiroloculina sp. 2	0	0	0	0	0	0	0	0	0	0	0	0	0	0	0	0	0	0	1	0	0	0	0	0	0	0	0	0	0	0	0	0	0	0	0	0	0	0	0	0	0	0	0	0	0	0	0	0	0
Spiroloculina sp. 3	0	0	0	0	0	1	0	0	0	0	0	0	0	0	0	0	0	0	0	0	0	0	0	0	0	0	0	0	0	0	0	0	0	0	0	0	0	0	0	0	0	0	0	0	0	0	0	0	0
Textularia agglutinans	0	0	0	0	1	2	2	3	0	1	0	1	0	0	0	0	0	0	9	0	0	0	0	0	0	2	1	2	0	0	0	0	0	0	0	0	0	0	0	0	0	0	0	1	0	1	0	0	0
Textularia candeiana	0	0	0	0	0	0	0	0	0	0	0	0	0	0	0	0	0	0	1	0	0	0	0	0	0	0	0	0	0	0	0	0	0	0	0	0	0	0	0	0	0	0	0	0	0	0	0	0	0
Textularia lateralis	0	0	0	1	3	1	0	1	0	2	0	1	0	0	0	0	0	0	9	0	0	0	0	0	1	0	0	0	0	0	0	0	0	0	0	0	0	0	0	0	1	0	0	0	1	0	0	0	0
Textularia jparkeri	0	0	0	0	0	2	1	1	1	0	0	1	0	0	0	2	2	1	28	0	0	0	0	0	1	0	1	1	0	0	1	0	0	2	2	3	2	0	0	0	0	0	1	0	0	0	0	0	0
Textularia sp. 1	0	0	0	0	0	0	0	0	0	0	0	1	0	0	0	0	0	0	0	0	0	0	0	0	0	0	0	0	0	0	0	0	0	0	0	0	0	0	0	0	0	0	0	0	0	0	0	0	0
Tretomphalus? sp. 1	0	0	0	0	1	1	0	0	0	0	0	0	0	0	0	0	0	0	0	0	0	0	0	0	0	0	0	0	0	0	1	0	0	0	0	0	0	0	0	0	0	0	0	0	0	0	0	0	0
Triloculina barnadi	5	1	0	0	8	2	0	7	2	4	0	0	3	1	0	0	0	0	11	3	0	3	0	1	1	3	3	4	1	0	0	0	0	0	0	0	0	3	3	0	2	4	5	3	1	3	0	1	3
Triloculina earlandi	0	1	0	0	0	0	0	2	0	0	0	0	0	1	0	1	0	0	0	0	0	0	0	0	0	0	0	0	0	0	0	0	0	0	0	0	0	0	0	0	0	0	1	0	0	0	0	0	0
Triloculina striatotrigonula	0	0	0	0	0	0	0	0	0	0	0	0	0	0	0	0	0	0	2	0	1	0	0	0	0	0	0	0	0	0	1	1	0	0	1	0	0	0	0	0	0	0	0	0	0	0	0	0	0
Wiesnerella auriculata	0	0	0	0	0	0	0	0	0	0	0	0	0	0	0	1	0	0	0	0	0	0	0	0	0	0	0	0	0	0	0	0	0	0	0	0	0	0	0	0	0	0	0	0	0	0	0	0	0
NO OF TAXA	32	32	21	23	35	37	18	36	20	28	10	30	25	27	9	32	16	15	55	21	13	16	15	27	19	24	30	19	15	22	16	20	10	16	23	14	23	26	27	13	30	20	28	21	26	24	13	15	22
TOTAL SPECIMENS	400	400	400	400	400	400	400	400	400	400	400	400	400	400	400	400	400	400	400	400	400	400	400	400	400	400	400	400	400	400	400	400	400	400	400	400	400	400	400	400	400	400	400	400	400	400	400	400	400
[truncated: 24 more columns]
