# Supplementary material for: Effects of cyclone-generated disturbance on a tropical reef foraminifera assemblage
Source: Sci Rep. 2016 Apr 29;6:24846. doi: 10.1038/srep24846 (PMC4850380; doi:10.1038/srep24846)
Supplement: Supplementary Table 2 [file srep24846-s3.xls]

## Sheet: Sheet1
q = 0						q = 1						q = 2
Site	2008	2009	2010	2011		Site	2008	2009	2010	2011		Site	2008	2009	2010	2011
1	32	21	26	49		1	5.23308	2.59633	3.41781	9.51624		1	2.34632	1.51355	1.77305	3.3456
2	32	13	27	29		2	4.86954	1.97803	4.34055	3.68032		2	2.29463	1.34499	2.01005	1.83688
3	21	16	13	26		3	2.11764	1.87855	2.22198	3.07406		3	1.41443	1.29383	1.4403	1.6818
4	23	15	30	28		4	3.0283	2.66419	3.96696	4.08369		4	1.86986	1.74978	1.9305	2.26501
5	35	27	20	50		5	5.35484	3.37029	2.91247	9.9443		5	2.21092	1.70648	1.62866	3.40948
6	37	19	28	44		6	5.29096	2.70148	3.54309	8.19071		6	2.12314	1.59286	1.78126	2.99401
7	18	24	21	26		7	1.898	2.42662	2.68103	3.12364		7	1.28074	1.42796	1.49948	1.62311
8	36	30	26	33		8	8.03655	3.02527	2.71177	3.81523		8	3.13185	1.57406	1.5067	1.77588
9	20	19	24	20		9	2.18344	2.50202	3.12364	2.38619		9	1.35593	1.46327	1.66168	1.42816
10	28	15	13	16		10	3.58228	2.38381	1.99093	2.20582		10	1.731	1.47623	1.35227	1.40845
11	10	22	15	28		11	1.99751	2.43927	2.40416	4.53126		11	1.42389	1.51791	1.60308	2.27015
12	30	16	22	24		12	2.87772	1.7914	2.79547	2.65727		12	1.56887	1.29618	1.6197	1.55376
13	25	20	24	23		13	2.52818	2.33334	2.57281	2.46773		13	1.44571	1.4556	1.46349	1.49678
14	27	10	20	25		14	2.51859	1.81357	2.43391	2.4596		14	1.47558	1.3678	1.45201	1.48104
15	9	16	20	7		15	1.6364	1.86153	2.60883	1.66779		15	1.28419	1.34318	1.59413	1.31148
16	32	23	21	12		16	4.98284	3.42123	3.27396	2.62112		16	2.52908	2.23664	2.01207	1.97122
17	16	14	10	9		17	3.23167	2.90665	2.55104	2.89215		17	2.43132	2.01086	1.90259	2.07771
18	15	23	39	25		18	3.56442	5.73163	9.18893	5.26984		18	2.34412	3.18776	3.69822	2.61233
