# Supplementary material for: Effects of cyclone-generated disturbance on a tropical reef foraminifera assemblage
Source: Sci Rep. 2016 Apr 29;6:24846. doi: 10.1038/srep24846 (PMC4850380; doi:10.1038/srep24846)
Supplement: Supplementary Table 3 [file srep24846-s4.xls]

## Sheet: Table 3
Year	Site	2mm	1mm	0.5mm	125µm	60µm	<60µm
2008	H1	3.03864	29.8272	37.2839	29.8272	0.023116	0
	H2	11.023	39.5304	29.6478	19.7652	0.0336008	0
	H3	13.3377	25.9961	25.9961	34.6614	0.00866536	0
	H4	0.545682	12.3967	52.2184	34.8123	0.0269795	0
	H5	18.5121	12.5272	18.7909	50.109	0.0607571	0
	H6	9.85053	30.0436	30.0436	30.0436	0.0187772	0
	H7	7.41708	18.5149	37.0298	37.0298	0.00833171	0
	H8	8.29573	4.02339	14.6013	73.0066	0.0730066	0
	H9	8.54112	22.8617	30.4822	38.1028	0.0121929	0
	H10	0.474418	3.10689	14.7106	80.9085	0.799523	0
	H11	7.31054	37.0717	37.0717	18.5359	0.0101947	0
	H12	11.0426	31.7796	31.7796	23.8347	1.56356	0
	H13	13.9944	21.4507	32.1761	32.1761	0.202709	0
	H14	33.7859	28.3415	18.8943	18.8943	0.0840797	0
	H15	17.1748	41.3519	34.4599	7.00708	0.00620279	0
	H16	10.0024	40.2317	24.139	24.139	1.48777	0
	H17	9.8757	36.0295	36.0295	18.0148	0.0504414	0
	H18	7.09383	38.9514	46.7417	7.2029	0.0101274	0
2009	H1	2.95634	28.5975	47.5103	20.2049	0.730927	0
	H2	3.34502	20.7488	50.3132	25.1268	0.46614	0
	H3	8.09811	19.6331	34.3018	37.5694	0.397622	0
	H4	2.99456	14.4653	42.317	39.2904	0.932657	0
	H5	10.2837	14.6219	19.59	54.4387	1.04539	0.0204311
	H6	20.7326	20.7638	15.2629	42.6769	0.560678	0.00311488
	H7	14.5284	12.2365	14.0706	58.6255	0.508975	0.0301169
	H8	5.49242	11.4526	19.0901	63.1719	0.785675	0.00730861
	H9	7.26041	14.3334	24.362	53.4036	0.605549	0.0350147
	H10	8.07469	13.4453	24.4503	53.2105	0.784097	0.0351838
	H11	34.9443	22.8545	23.3517	17.1763	1.6433	0.0298329
	H12	8.95495	26.095	33.9207	29.8583	1.13618	0.034781
	H13	11.9661	32.1323	29.5763	23.8613	2.39704	0.06701
	H14	12.5076	27.7318	28.9149	28.569	2.20544	0.0712899
	H15	11.1735	42.6845	38.5456	7.24234	0.328911	0.0251798
	H16	35.6775	39.4556	19.0988	5.39225	0.338917	0.0369332
	H17	17.3447	43.6656	32.5179	6.15112	0.302364	0.0183251
	H18	2.85325	7.76574	39.0974	50.1928	0.0907457	0
2010	H1	7.43065	26.2289	37.6185	27.8968	0.82514	0
	H2	19.702	27.0154	28.3421	21.2531	3.66011	0.0272127
	H3	7.0901	15.2322	33.7101	43.1337	0.8338	0
	H4	1.7473	4.99957	19.7475	68.2212	5.20789	0.0765241
	H5	7.84298	13.8005	22.124	54.9212	1.29495	0.0162886
	H6	15.365	24.0793	17.1252	42.1848	1.22942	0.0162478
	H7	9.65917	12.5665	19.9932	56.152	1.57805	0.0511247
	H8	8.88851	11.1623	17.8158	60.0405	1.98527	0.107661
	H9	4.20888	8.36882	17.4032	68.6194	1.33118	0.0685166
	H10	13.2674	13.6268	27.1258	27.7733	18.2067	0
	H11	14.6359	9.91348	43.4957	30.5078	1.44711	0
	H12	1.58408	8.26095	18.9554	64.9321	6.21772	0.0497417
	H13	17.0949	28.2529	33.8448	19.2266	1.54987	0.0308944
	H14	18.5359	33.4368	25.4681	19.842	2.68061	0.036533
	H15	10.148	23.3564	35.2166	29.8771	1.40198	0
	H16	8.08129	26.4435	28.3682	34.8436	2.2116	0.0518031
	H17	3.36753	34.7419	52.6339	9.1994	0.0572153	0
	H18	1.09102	16.729	44.0669	33.51	4.468	0.135079
2011	H1	13.0928	26.7309	32.3197	27.2501	0.466821	0.13961
	H2	5.08364	33.146	43.9667	17.564	0.22652	0.0130685
	H3	9.76216	15.972	28.3152	45.5147	0.325023	0.11089
	H4	2.40271	7.31512	35.5102	54.09	0.485891	0.19614
	H5	14.9605	12.5458	15.6894	55.7904	0.643375	0.370551
	H6	18.4086	23.8277	27.7708	29.4592	0.403028	0.130712
	H7	5.95627	14.6017	29.1279	50.1777	0.12925	0.00718056
	H8	7.65177	16.7819	26.6989	48.4942	0.322026	0.0512314
	H9	5.74588	21.8017	32.6881	39.6121	0.11238	0.0398767
	H10	10.3729	11.8452	21.2839	56.2215	0.209252	0.0672595
	H11	48.3866	19.4758	21.638	10.3456	0.124488	0.029484
	H12	8.28652	21.7329	26.1669	42.1335	1.44157	0.238604
	H13	8.73515	26.3607	33.5851	29.6829	1.32552	0.310583
	H14	15.5801	26.5408	25.9894	30.3287	1.31919	0.241782
	H15	4.26378	35.2379	46.7204	13.2041	0.478228	0.0956456
	H16	6.23911	36.7274	39.6358	16.986	0.258643	0.153075
	H17	9.84931	30.0761	54.6839	5.04376	0.108746	0.238206
	H18	4.07506	22.6679	44.2662	28.7978	0.103981	0.0891266
